# Supplementary material for: Best practices for the interpretation and reporting of clinical whole genome sequencing
Source: NPJ Genom Med. 2022 Apr 8;7:27. doi: 10.1038/s41525-022-00295-z (PMC8993917; doi:10.1038/s41525-022-00295-z)
Supplement: Supplementary file 2 — Supplementary Data 1 [file 41525_2022_295_MOESM2_ESM.xlsx]

## Sheet: Small variants
Supplementary Data 1. WGS annotations in use at participating MGI Institutions. Please note that this list is not intended to be a comprehensive source of available data annotations. Primary annotation sources are listed where possible, but access to many of these sources can be facilitated by open-access annotation tools1,2,3.
Annotation Category	Subcategory	Example Sources	Web address
Variant Quality	Base Quality	DRAGEN, GATK	https://gatk.broadinstitute.org/hc/en-us
	Depth		https://www.illumina.com/products/by-type/informatics-products/dragen-bio-it-platform.html
	Mapping Quality
	Genotype Quality
	Allele balance
	QD
Variant Details	HGVS p. nomenclature (Amino acid change)	Annovar, Nirvana, snpEff, VEP	https://github.com/Illumina/Nirvana
	Amino acid change type		https://pcingola.github.io/SnpEff/
	HGVS c. nomenclature (DNA change)		https://ensembl.org/info/docs/tools/vep/index.html
	DNA change type		https://doc-openbio.readthedocs.io/projects/annovar/en/latest/
	Exon/intron number
	Variant location
	Splice site distance
Gene	Gene symbol	HGNC, NCBI, UCSC, OMIM	https://www.genenames.org/
	Gene name		http://genome.ucsc.edu/
	Gene ID		https://www.ncbi.nlm.nih.gov/gene/
			https://www.ncbi.nlm.nih.gov/omim
Sequence Databases	NCBI Genome		http://www.ncbi.nlm.nih.gov/genome
	RefSeqGene		http://www.ncbi.nlm.nih.gov/refseq/rsg
	Ensembl		http://www.ensembl.org
	LRG		http://www.lrg-sequence.org/
Allele State	Zygosity	DRAGEN, GATK	https://gatk.broadinstitute.org/hc/en-us
	Reference reads		https://www.illumina.com/products/by-type/informatics-products/dragen-bio-it-platform.html
	Alternate reads
Allele Freq	gnomAD: "Total" frequency	gnomAD	https://gnomad.broadinstitute.org/
	gnomAD: "Total" allele count
	gnomAD: "Total" allele number
	gnomAD: Max subpopulation frequency	Internal calculations based on gnomAD data
	gnomAD: Max subpopulation allele count
	gnomAD: Max subpopulation allele number
	gnomAD: Max subpopulation ethnicity
	Other sources of allele frequency data	Internal database, EVS , TOPMED, 1000 Genomes Project (NOTE that most of this data is also represented in gnomAD)	https://evs.gs.washington.edu/EVS/
			https://bravo.sph.umich.edu/
			https://www.ncbi.nlm.nih.gov/variation/tools/1000genomes/
In Silico Predictions	Missense	CADD, Condel, DANN, dbNSFP, FATHMM, MAPP, MutationAssessor, MutationTaster, PolyPhen-2, Primate AI, PROVEAN, REVEL, SIFT	http://sift.jcvi.org/
			http://genetics.bwh.harvard.edu/pph2
			https://sites.google.com/site/revelgenomics/
			http://cadd.gs.washington.edu/
			http://www.mutationtaster.org/
			https://cbcl.ics.uci.edu/public_data/DANN/
			https://sites.google.com/site/jpopgen/dbNSFP
			https://github.com/Illumina/PrimateAI
			http://fathmm.biocompute.org.uk/
			http://mutationassessor.org/
			http://mendel.stanford.edu/SidowLab/downloads/
			http://provean.jcvi.org/index.php
			http://bg.upf.edu/fannsdb/
	Splice	GeneSplicer, Human Splicing Finder, MaxEntScan, NNSPLICE, Splice AI, SpliceSiteFinder-like	http://genes.mit.edu/burgelab/maxent/Xmaxentscan_
			http://www.fruitfly.org/seq_tools/splice.html
			http://www.cbcb.umd.edu/software/GeneSplicer/
			http://www.umd.be/HSF/
			https://github.com/Illumina/SpliceAI
	Conservation	GERP, PhastCons, PhyloP	http://mendel.stanford.edu/sidowlab/downloads/gerp/
			http://compgen.bscb.cornell.edu/phast/
Mitochondrial Databases	Frequency	gnomAD, Helix, HmtVar, Mitomap, MtDB	http://www.mitomap.org/MITOMAP/
			http://www.mtdb.igp.uu.se/
			https://gnomad.broadinstitute.org/
			https://www.helix.com/pages/mitochondrial-variant-database
			https://www.hmtvar.uniba.it/
	In silico predictions	APOGEE	https://mitimpact.css-mendel.it/
	Disease associations	Mitomap, MSeqDR, MtDB	http://www.mitomap.org/MITOMAP/
			http://www.mtdb.igp.uu.se/
			https://mseqdr.org/
Gene/Disease Association	Associated Disease	Internal database, ClinGen Dosage Sensitivity Map, ClinGen Gene-Disease Validity, ClinVar and other variant databases*, GenCC, LOVD, MONDO, OMIM, OrphaNet, Uniprot	http://www.omim.org/
			https://clinicalgenome.org/curation-activities/gene-disease-validity/
			https://dosage.clinicalgenome.org/
			https://research.nhgri.nih.gov/CGD/
			http://www.ncbi.nlm.nih.gov/clinvar
			https://www.orpha.net/consor/cgi-bin/index.php
			https://thegencc.org/
			http://www.lovd.nl/
			https://www.ebi.ac.uk/ols/ontologies/mondo
			https://www.uniprot.org/
	Strength of association	GenCC, ClinGen Gene-Disease Validity	https://thegencc.org/
			https://clinicalgenome.org/curation-activities/gene-disease-validity/
	Disease ID	OMIM	http://www.omim.org/
	Inheritance pattern	OMIM, GenCC	http://www.omim.org/;
			https://thegencc.org/
	Dosage sensitivity and constraint	ClinGen Dosage Sensitivity Map, DOMINO, gnomAD	https://dosage.clinicalgenome.org/
			https://wwwfbm.unil.ch/domino/about.html
			https://gnomad.broadinstitute.org/
Variant Literature/Database References	Classification	ClinVar and other variant databases*	https://www.ncbi.nlm.nih.gov/clinvar/
	Classification Date
	Evidence summary
	Lab source
	Literature cited
*See Supplementary Data 3 for a list of variant databases in use at member laboratories as well as additional resources used in triage and variant assessment.
1. Liu, X., Wu, C., Li, C. & Boerwinkle, E. DbNSFP v3.0: A one-stop database of functional predictions and annotations for human nonsynonymous and splice-site SNVs. Hum. Mutat. 37, 235–241 (2016). 2. McLaren, W. et al. The Ensembl Variant Effect Predictor. Genome Biol. 17, 122 (2016). 3. Wang, K., Li, M. & Hakonarson, H. ANNOVAR: functional annotation of genetic variants from high-throughput sequ…

## Sheet: CNV and other SVs
Supplementary Data 1. WGS annotations in use at participating MGI Institutions. Please note that this list is not intended to be a comprehensive source of available data annotations. Primary annotation sources are listed where possible, but access to many of these sources can be facilitated by open-access annotation tools1,2,3.
Annotation Category	Subcategory	Example Sources	Link
Coordinates	Chromosome	Dragen, GATK	https://www.illumina.com/products/by-type/informatics-products/dragen-bio-it-platform.html
	Start		https://github.com/broadinstitute/gatk-sv
	End
	Variant Type
	Variant Size
	% GC content
	Cyto band	Nirvana or other variant annotators	https://github.com/Illumina/Nirvana
Gene mapping	Nearest transcription start site (for intragenic variants)	Nirvana or other variant annotators	https://github.com/Illumina/Nirvana
	Number of genes impacted
	Genes impacted: Symbols
	Genes impacted at breakpoints
	Genes with only noncoding domains impacted
	Genes with coding domains impacted
	Exons impacted
	Impacted gene(s): missense constraint	gnomAD	https://gnomad.broadinstitute.org/
	Impacted gene(s): pLI
	Impacted gene(s): probability recessive
	Haploinsufficient genes impacted	ClinGen Dosage Sensitivity Map	https://dosage.clinicalgenome.org/
	Triplosensitive genes impacted
	Haploinsufficient regions impacted
	Triplosensitive regions impacted
	OMIM Morbid Map genes impacted	OMIM	http://www.omim.org/
	% overlap with disease-associated CNVs	ClinVar, DGV	http://www.ncbi.nlm.nih.gov/clinvar
	Gene(s) on which the variant is predicted to have a loss-of-function effect		http://dgv.tcag.ca/
Disease associations	Gene-disease associations	See small variant tab
	CNV-disease associations	ClinGen, Decipher, OMIM	https://dosage.clinicalgenome.org/
			https://www.deciphergenomics.org/
			https://www.ncbi.nlm.nih.gov/omim
Frequency	Overlapping SV frequency	dbVar, DGV, gnomAD	http://www.ncbi.nlm.nih.gov/dbvar
	Overlapping SV type		http://gnomad.broadinstitute.org
			http://dgv.tcag.ca/dgv/app/home
