# Supplementary material for: Best practices for the interpretation and reporting of clinical whole genome sequencing
Source: NPJ Genom Med. 2022 Apr 8;7:27. doi: 10.1038/s41525-022-00295-z (PMC8993917; doi:10.1038/s41525-022-00295-z)
Supplement: Supplementary file 3 — Supplementary Data 2 [file 41525_2022_295_MOESM3_ESM.xlsx]

## Sheet: Sheet1
Supplementary Data 2. Sample Calling Methods for Detectable Variants by Clinical WGS. Please note that this list is not intended to be a comprehensive source of all available variant callers.
Detectable Variant Type or Category	Sample calling methods
Single nucleotide variants (SNV)	DRAGEN, GATK (HaplotypeCaller), Octopus, Strelka2
Small insertion and deletions (Indels)	DRAGEN, GATK (HaplotypeCaller), Octopus, Strelka2
Copy number variation (CNV)	CANVAS, DRAGEN, GATK, MANTA, MrMosaic, Atlas-CNV
Runs of homozygosity (ROH)	AutoMap, Samtools, H3M2
Structural variants (SV)	GATK, MANTA, RUFUS, DELLY2, LUMPY, Parliament2
Variants in genes in regions of high homology or with known pseudogenes requiring bespoke variant calling	DRAGEN SMA caller, Masked alignment for IKBKG
Short tandem repeat (STR) expansions	ExpansionHunter, GangSTR
Mitochondrial variants	GATK (MuTect2)
Mosaic variants	GATK (MuTect2), MosaicForecast, MosaicHunter, Samtools
Pharmacogenomics (PGx) variants	Cyrius (CYP2D6), HaptotypeCaller, Octopus, Stargazer, PharmCAT
Polygenic risk score (PRS)	PLINK, PRS-CS, PRSice-2
