# Supplementary material for: Best practices for the interpretation and reporting of clinical whole genome sequencing
Source: NPJ Genom Med. 2022 Apr 8;7:27. doi: 10.1038/s41525-022-00295-z (PMC8993917; doi:10.1038/s41525-022-00295-z)
Supplement: Supplementary file 4 — Supplementary Data 3 [file 41525_2022_295_MOESM4_ESM.xlsx]

## Sheet: Sheet1
Supplementary Data 3. Sample resources used in triage of WGS data. Please note that this list reflects sources in use at participating laboratories at the time of publication and is not intended to be a comprehensive source of available resources.
Primary Focus	Resources	Web Address
Gene- and variant-disease associations	ClinGen	https://clinicalgenome.org/
	ClinVar	https://www.ncbi.nlm.nih.gov/clinvar/
	dbSNP	http://www.ncbi.nlm.nih.gov/snp
	De novo DB	https://denovo-db.gs.washington.edu/denovo-db/
	Decipher	https://decipher.sanger.ac.uk/ddd/overview
	Disease specific databses	https://grenada.lumc.nl/LSDB_list/lsdbs
	DisGeNet	https://www.disgenet.org/
	Franklin	https://franklin.genoox.com/clinical-db/home
	GenCC	https://thegencc.org/
	GeneCards	http://suite.genecards.org
	GeneReviews	https://www.ncbi.nlm.nih.gov/books/NBK1116/
	Geno2MP	https://geno2mp.gs.washington.edu/Geno2MP/#/
	Google Scholar	https://scholar.google.com/
	HelixMTdb	https://www.helix.com/pages/mitochondrial-variant-database
	HGMD	http://www.hgmd.cf.ac.uk/ac/index.php
	HmtVar	https://www.hmtvar.uniba.it/
	IMPC	https://www.mousephenotype.org/
	LOVD	http://www.lovd.nl/
	Mastermind	https://mastermind.genomenon.com/
	MedlinePlus (formerly Genetics Home Reference)	https://medlineplus.gov/genetics/
	MGI	http://www.informatics.jax.org/
	Mitomap	https://www.mitomap.org/MITOMAP
	Monarch	https://monarchinitiative.org/
	MONDO	https://www.ebi.ac.uk/ols/ontologies/mondo
	MSeqDR	https://mseqdr.org/
	NCBI Gene	https://www.ncbi.nlm.nih.gov/gene/
	OMIM	http://www.omim.org/
	PubMed	https://pubmed.ncbi.nlm.nih.gov/
	STRING	https://string-db.org
	Wikigenes	https://www.wikigenes.org/
	ZFIN	http://zfin.org/
Allele Frequency Databases	BRAVO	https://bravo.sph.umich.edu
	DGV	http://dgv.tcag.ca/dgv/app/home
	gnomAD	https://gnomad.broadinstitute.org/
	Greater Middle East (GME) Variome	http://igm.ucsd.edu/gme/index.php
	INDEX-db	http://indexdb.ncbs.res.in
Expression	GTEx	https://www.gtexportal.org
	Protein atlas	https://www.proteinatlas.org/
Visualization tools	Alamut Visual	https://www.interactive-biosoftware.com/alamut-visual/
	Ensembl	http://ensembl.org/index.html
	IGV	https://software.broadinstitute.org/software/igv/download
	UCSC	https://genome.ucsc.edu/
