# Supplementary material for: Best practices for the interpretation and reporting of clinical whole genome sequencing
Source: NPJ Genom Med. 2022 Apr 8;7:27. doi: 10.1038/s41525-022-00295-z (PMC8993917; doi:10.1038/s41525-022-00295-z)
Supplement: Supplementary file 5 — Supplementary Data 4 [file 41525_2022_295_MOESM5_ESM.xlsx]

## Sheet: Final list
Supplementary Data 4. Variants that may be implicated in human disease despite high population frequencies. Please note that this list represents a compilation of representative variants provided by participating institutions and is not intended to be comprehensive.
Gene	Genomic Coordinate (GRCh38)	DNA Change	Amino acid change	Alias	Disease (OMIM ID)	gnomAD maximum subpopulation frequency	gnomAD subpopulation	ClinVar Variation ID
ABCA4	NC_000001.11:g.94051698C>G	NM_000350.2:c.2588G>C	p.Gly863Ala		Stargardt disease 1 (OMIM 248200)	0.0078	NFE	7879
ABCA4	NC_000001.11:g.94008251C>T	NM_000350.3:c.5882G>A	p.Gly1961Glu		Stargardt disease 1 (OMIM 248200)	0.0233	ASJ	7888
ACADS	NC_000012.12:g.120737094C>T	NM_000017.4:c.319C>T	p.Arg107Cys		Deficiency of butyryl-CoA dehydrogenase (OMIM 201470)	0.0188	ASJ	3826
APC	NC_000005.10:g.112839514T>A	NM_000038.5:c.3920T>A	p.Ile1307Lys		Familial multiple polyposis syndrome/Colorectal cancer, susceptibility to	0.0362	ASJ	822
APOE	NC_000019.10:g.44908684T>C	NM_000041.3:c.388T>C	p.Cys130Arg	e4 allele	Alzheimer disease (OMIM 104310)	0.2182	AFR	17864
APOE	NC_000019.10:g.44908822C>T	NM_000041.3:c.526C>T	p.Arg176Cys	e2 allele	Alzheimer disease (OMIM 104310)	0.1069	AFR	17848
APOL1	NC_000022.11:g.36265996_36266001del	NM_001136540.1:c.1160_1165del	p.Asn388_Tyr389del		Focal segmental glomerulosclerosis (OMIM 612551)	0.1402	AFR	6081
APOL1	NC_000022.11:g.36265988T>G	NM_001136540.1:c.1152T>G	p.Ile384Met		Focal segmental glomerulosclerosis (OMIM 612551)	0.2278	AFR	127198
APOL1	NC_000022.11:g.36265860A>G	NM_001136540.1:c.1024A>G	p.Ser342Gly		Focal segmental glomerulosclerosis (OMIM 612551)	0.2276	AFR	277678
BCHE	NC_000003.12:g.165830741T>C	NM_000055.4:c.293A>G	p.Asp98Gly	A-Variant, BCHE*70G	Deficiency of butyrylcholine esterase (OMIM 617936)	0.0177	NFE	13215
BTD	NC_000003.12:g.15645186G>C	NM_000060.3:c.1330G>C	p.Asp444His		Biotinidase deficiency (OMIM 253260)	0.0556	FIN	1900
C2	NC_000006.12:g.31934291_31934318del	NM_000063.6:c.841_849+19del	p.?		Complement component 2 deficiency (OMIM 217000)	0.0116	ASJ	50634
C6	NC_000005.10:g.41158763del	NM_000065.4:c.1879del	p.Asp627fs		Complement component 6 deficiency (OMIM 612446)	0.0113	AFR	505659
CD36	NC_000007.14:g.80656687C>T	NM_000072.3:c.268C>T	p.Pro90Ser		Platelet glycoprotein IV deficiency (OMIM 608404)	0.0143	EAS	13535
CFTR	NC_000007.14:g.117548630T>G	NM_000492.3:c.1210-11T>G	p.?	TG[12]T[5]	CFTR-related disorders (OMIM 602421)	0.0345	ASJ	178713
CFTR	NC_000007.14:g.117548629_117548630del	NM_000492.3:c.1210-12_1210-11del	p.?	TG[11]T[5]	CFTR-related disorders (OMIM 602421)	0.0701	AFR	242535
CFTR	NC_000007.14:g.117559591_117559593del	NM_000492.3:c.1520_1522del	p.Phe508del		CFTR-related disorders (OMIM 602421)	0.0124	NFE	7105
CHEK2	NC_000022.11:g.28695869del	NM_007194.4:c.1100delC	p.Thr367fs		Breast cancer (OMIM 114480)	0.0087	FIN	128042
CHEK2	NC_000022.11:g.28725099A>G	NM_001005735.1:c.599T>C	p.Ile200Thr		Breast cancer (OMIM 114480)	0.025	FIN	5591
CHEK2	NC_000022.11:g.28695219G>A	NM_001005735.1:c.1412C>T	p.Ser471Phe		Breast cancer (OMIM 114480)	0.0112	ASJ	5603
CTH	NC_000001.11:g.70415987C>T	NM_001190463.1:c.200C>T	p.Thr67Ile		Cystathioninuria (OMIM 219500)	0.0099	ASJ	2939
CYP21A2	NC_000006.12:g.32040110G>T	NM_000500.9:c.844G>T	p.Val282Leu	CYP21A2*15	Congenital adrenal hyperplasia due to 21-hydroxylase deficiency (OMIM 201910)	0.0233	ASJ	12151
DHCR7	NC_000011.10:g.71435840C>G	NM_001360.3:c.964-1G>C	p.?		Smith-Lemli-Opitz syndrome (OMIM 270400)	0.0118	ASJ	93725
DUOX2	NC_000015.10:g.45101230_45101233del	NM_001363711.2:c.2895_2898del	p.Phe966fs		Familial thyroid dyshormonogenesis (OMIM 607200)	0.0116	FIN	189229
ELP1	NC_000009.12:g.108899816A>G	NM_003640.5:c.2204+6T>C	p.?		Familial dysautonomia (OMIM 223900)	0.0134	ASJ	6085
F11	NC_000004.12:g.186274193G>T	NM_000128.3:c.403G>T	p.Glu135Ter		Factor XI deficiency (OMIM 612416)	0.0171	ASJ	11891
F2	NC_000011.10:g.46739505G>A	NM_000506.3:c.*97G>A	p.?	20210G>A	Thrombophilia (OMIM 188050)	0.0177	AMR	13310
F5	NC_000001.11:g.169549811C>T	NM_000130.4:c.1601G>A	p.Arg534Gln	F5-Leiden	Thrombophilia (OMIM 188055)	0.0296	NFE	642
FECH	NC_000018.10:g.57571588A>G	NM_000140.4:c.315-48T>C	p.?		Erythropoietic protoporphyria (OMIM 177000)	0.3434	AMR	562
FLG	NC_000001.11:g.152313385G>A	NM_002016.1:c.1501C>T	p.Arg501Ter		Ichthyosis vulgaris (OMIM 146700)	0.0164	NFE	16319
FLG	NC_000001.11:g.152312601_152312604del	NM_002016.1:c.2278_2281del	p.Ser761fs		Ichthyosis vulgaris (OMIM 146700)	0.0216	NFE	16320
G6PD	NC_000023.11:g.154532269C>A	NM_001360016.2:c.1376G>T	p.Arg459Leu	G6PD GIFU, G6PD AGRIGENTO, G6PD TAIWAN-HAKKA	Glucose 6 phosphate dehydrogenase deficiency (OMIM 300908)	0.0106	EAS	100058
G6PD	NC_000023.11:g.154534419G>A	NM_001360016.2:c.563C>T	p.Ser188Phe	G6PD SASSARI, G6PD CAGLIARI	Glucose 6 phosphate dehydrogenase deficiency (OMIM 300908)	0.0174	SAS	100057
G6PD	NC_000023.11:g.154536002C>T	NM_001360016.2:c.202G>A	p.Val68Met	G6PD BETICA, G6PD CASTILLA, G6PD DISTRITO FEDERAL, G6PD TEPIC	Glucose 6 phosphate dehydrogenase deficiency (OMIM 300908)	0.1164	AFR	37123
GAA	NC_000017.11:g.80104542T>G	NM_000152.3:c.-32-13T>G	p.?		Glycogen storage disease II (OMIM 232300)	0.0055	ASJ	4027
GALT	NC_000009.12:g.34646578_34646581GTCA[2]	NM_000155.2:c.-119_-116delGTCA	p.?	Duarte 2	Galactosemia (OMIM 230400)	0.069	SAS	25111
GBA	NC_000001.11:g.155235843T>C	NM_000157.3:c.1226A>G	p.Asn409Ser		Parkinson disease (OMIM 168600)	0.0269	ASJ	4290
GJB2	NC_000013.11:g.20189473C>T	NM_004004.5:c.109G>A	p.Val37Ile		Deafness, autosomal recessive 1A (OMIM 220290)	0.0834	EAS	17023
GJB2	NC_000013.11:g.20189481A>G	NM_004004.5:c.101T>C	p.Met34Thr		Deafness, autosomal recessive 1A (OMIM 220290)	0.0203	FIN	17000
GJB2	NC_000013.11:g.20189547del	NM_004004.5:c.30del	p.Gly12fs		Deafness, autosomal recessive 1A (OMIM 220290)	0.0096	NFE	17004
GJB2	NC_000013.11:g.20189415del	NM_004004.5:c.167del	p.Leu56fs		Deafness, autosomal recessive 1A (OMIM 220290)	0.0163	ASJ	17010
HBB	NC_000011.10:g.5226943C>T	NM_000518.4:c.79G>A	p.Glu27Lys	Hb E	Thalassemia, beta (OMIM 613985)	0.0012	EAS	15161
HBB	NC_000011.10:g.5227003C>T	NM_000518.4:c.19G>A	p.Glu7Lys	Hb C	Thalassemia, beta (OMIM 613985)	0.0134	AFR	15126
HBB	NC_000011.10:g.5227002T>A	NM_000518.4:c.20A>T	p.Glu7Val	Hb S	Sickle cell anemia (OMIM 603903)	0.0449	AFR	15333
HEXA	NC_000015.10:g.72346580_72346583dup	NM_000520.6:c.1274_1277dup	p.Tyr427fs		Tay-Sachs disease (OMIM 272800)	0.0129	ASJ	3889
HFE	NC_000006.12:g.26090951C>G	NM_000410.3:c.187C>G	p.His63Asp		Hemochromatosis (OMIM 235200)	0.1443	NFE	10
HFE	NC_000006.12:g.26092913G>A	NM_000410.3:c.845G>A	p.Cys282Tyr		Hemochromatosis (OMIM 235200)	0.0577	NFE	9
HOXB13	NC_000017.11:g.48728343C>T	NM_006361.5:c.251G>A	p.Gly84Glu		Prostate cancer (OMIM 610997)	0.0076	FIN	128031
KCNE1	NC_000021.9:g.34449382C>T	NM_000219.5:c.253G>A	p.Asp85Asn		Long QT syndrome (OMIM 613695)	0.0254	ASJ	13479
LRRK2	NC_000012.12:g.40340400G>A	NM_198578.3:c.6055G>A	p.Gly2019Ser		Parkinson disease (OMIM 607060)	0.0084	ASJ	1940
MEFV	NC_000016.9:g.3293310A>G	NM_000243.3:c.2177T>C	p.Val726Ala		Familial Mediterranean fever (OMIM 249100)	0.0393	ASJ	2540
MITF	NC_000003.12:g.69964940G>A	NM_000248.3:c.952G>A	p.Glu318Lys		Melanoma and renal cell carcinoma (OMIM 614456)	0.0025	NFE	29792
MPL	NC_000001.11:g.43338646C>T	NM_005373.2:c.317C>T	p.Pro106Leu		Thrombocythemia 2 (OMIM 601977)	0.0004	AMR	265248
MPO	NC_000017.11:g.58270865T>G	NM_000250.2:c.2031-2A>C	p.?		Myeloperoxidase deficiency (OMIM 254600)	0.0126	ASJ	3632
MUC5B	NC_000011.10:g.1219991G>T	NM_002458.2:c.-3133G>T	p.?		Idiopathic pulmonary fibrosis (OMIM 178500)	0.162	ASJ	30126
MVK	NC_000012.12:g.109596515G>A	NM_000431.3:c.1129G>A	p.Val377Ile		Hyper-IgD syndrome (OMIM 260920)	0.0024	NFE	11929
NOD2	NC_000016.10:g.50712015C>T	NM_001293557.1:c.2023C>T	p.Arg675Trp		Inflammatory bowel disease 1, Crohn disease (OMIM 266600)	0.0427	NFE	4693
NPHS1	NC_000019.10:g.35851609_35851610del	NM_004646.3:c.121_122del	p.Leu41fs		Finnish congenital nephrotic syndrome (OMIM 256300)	0.011	FIN	56431
OTOA	NC_000016.10:g.21736318G>T	NM_144672.4:c.2359G>T	p.Glu787Ter		Autosomal recessive deafness (OMIM 607039)	0.0103	EAS	218841
PLG	NC_000006.12:g.160706469A>G	NM_000301.3:c.112A>G	p.Lys38Glu		Plasminogen deficiency, type I (OMIM 217090)	0.005	NFE	13583
RBM8A	NC_000001.11:g.145927328C>G	NM_005105.4:c.67+32G>C	p.?		Thrombocytopenia-absent radius syndrome (OMIM 274000)	0.0229	FIN	30465
RBM8A	NC_000001.11:g.145927447C>T	NM_005105.4:c.-21G>A	p.?		Thrombocytopenia-absent radius syndrome (OMIM 274000)	0.0277	NFE	30464
SERPINA1	NC_000014.9:g.94380925T>A	NM_000295.4:c.863A>T	p.Glu288Val	PI*S; S allele	Chronic obstructive pulmonary disease (OMIM 613490)	0.0367	NFE	17969
SERPINA1	NC_000014.9:g.94378610C>T	NM_000295.4:c.1096G>A	p.Glu366Lys	PI*Z; Z allele	Chronic obstructive pulmonary disease (OMIM 613490)	0.0184	NFE	17967
SPG7	NC_000016.10:g.89546737C>T	NM_003119.3:c.1529C>T	p.Ala510Val		Spastic paraplegia 7, autosomal recessive (OMIM 607259)	0.0048	NFE	42016
SPINK1	NC_000005.10:g.147828115T>C	NM_003122.4:c.101A>G	p.Asn34Ser		Pancreatitis, hereditary (OMIM 167800)	0.0198	SAS	13760
TTR	NC_000018.10:g.31598655G>A	NM_000371.3:c.424G>A	p.Val142Ile		Amyloidosis, hereditary, transthyretin-related (OMIM 105210)	0.0162	AFR	13426
TYR	NC_000011.10:g.89227816T>A	NM_000372.5:c.1037-7T>A	p.?		Oculocutaneous albinism (OMIM 606933)	0.015	ASJ	99527
TYR	NC_000011.10:g.89284805C>T	NM_000372.5:c.1217C>T	p.Pro406Leu		Oculocutaneous albinism (OMIM 606933)	0.0109	FIN	3777
WNT10A	NC_000002.12:g.218890289T>A	NM_025216.2:c.682T>A	p.Phe228Ile		Tooth agenesis, selective, 4 (OMIM 150400)	0.0348	ASJ	4462
