# Supplementary material for: Best practices for the interpretation and reporting of clinical whole genome sequencing
Source: NPJ Genom Med. 2022 Apr 8;7:27. doi: 10.1038/s41525-022-00295-z (PMC8993917; doi:10.1038/s41525-022-00295-z)
Supplement: Supplementary file 6 — Supplementary Data 5 [file 41525_2022_295_MOESM6_ESM.xlsx]

## Sheet: Sheet1
Supplementary Data 5. Resources utilized for gene list curation at participating MGI laboratories. Please note that this list reflects sources in use at participating laboratories at the time of publication and is not intended to be a comprehensive list of available resources.
Resource	Location
ClinGen	https://clinicalgenome.org/
ClinVar	https://www.ncbi.nlm.nih.gov/clinvar/
DisGeNet	https://www.disgenet.org/
FindZebra	https://www.findzebra.com/
GenCC	https://thegencc.org/
GeneReviews	https://www.ncbi.nlm.nih.gov/books/NBK1116/
Genetic Testing Registry	https://www.ncbi.nlm.nih.gov/gtr/
HGMD	https://portal.biobase-international.com/hgmd
HPO	https://hpo.jax.org/app/
OMIM	https://www.ncbi.nlm.nih.gov/omim
PanelApp	https://panelapp.genomicsengland.co.uk/
Phenolyzer	http://phenolyzer.wglab.org/
Phenomizer	http://compbio.charite.de/phenomizer/
PubMed	https://pubmed.ncbi.nlm.nih.gov/
