# Supplementary material for: Best practices for the interpretation and reporting of clinical whole genome sequencing
Source: NPJ Genom Med. 2022 Apr 8;7:27. doi: 10.1038/s41525-022-00295-z (PMC8993917; doi:10.1038/s41525-022-00295-z)
Supplement: Supplementary file 7 — Supplementary Data 6 [file 41525_2022_295_MOESM7_ESM.xlsx]

## Sheet: Sheet1
Supplementary Data 6. Case analysis statistics from participating MGI laboratories.
	Lab 1	Lab 2	Lab 3	Lab 4	Lab 5	Lab 6	Mean	Median
Avg. number of variants triaged	314	66	115	170	150	155	161.7	155
Avg. case analysis time (hours) Includes manual steps required for filtration (e.g. gene list curation), triage, in-depth variant and gene curation, case conferences	4.7	7	4	10	7	11.3	7.3	7
Avg. gene list curation time (hours)	n/a (software-generated)	1.5	n/a (gene lists not used)	0.333333	1.5	n/a (software-generated)	1.11111	1.5
Range of VUS on avg. report	0-1	0-1	0-1	0-1	0-5	0-1
Number of cases reviewed to generate data in this table	41	100	20	700	688	51
Analysis context	Primarily singleton, half pediatric/half adult, no CNV/SV calling, genotype-based filtering with phenotype prioritization	Primarily singleton, primarily adult, no CNV/SV calling, genotype-based and phenotype-based filtering performed, no prioritization	Primarily trio, exclusively pediatric, CNV calling included, genotype-based filtering with phenotype-based prioritization	Mix of family structures (solo/duo/trio/quad), primarily pediatric, CNV calling included, genotype-based and phenotype-based filtering with prioritization	~50% trio with remaining a mix of family structures (solo/duo/quad), primarly pediatric, CNV calling included, genotype-based and phenotype-based filtering	Primarily trio, primarily pediatric, CNV and STR calling included, genotype-based and phenotype-based filtering with phenotype-based prioritization
CNV - copy number variant; SV - structural variant; STR - short tandem repeat
Mean and median values were calculated for number of variants triaged, average case analysis time, and gene list curation time using data available in this table.
